# Supplementary material for: High Resistance of Salmonella spp. and Shigella spp. in Blood and Stool Cultures from the Sukraraj Tropical and Infectious Disease Hospital, Kathmandu, Nepal, 2015−2019
Source: Trop Med Infect Dis. 2021 Apr 23;6(2):59. doi: 10.3390/tropicalmed6020059 (PMC8167633; doi:10.3390/tropicalmed6020059)
Supplement: Supplementary file 1 [file tropicalmed-06-00059-s001.zip]

Archive with 1 entries (1 files):
- tropicalmed-1150350-supplementary.pdf
